# Supplementary material for: Specific Identification of Listeria monocytogenes in Food Using a QCM Sensor Based on Amino-Modified Mesoporous SiO2 with Enhanced Surface-Active Capabilities
Source: Foods. 2025 Dec 3;14(23):4151. doi: 10.3390/foods14234151 (PMC12692001; doi:10.3390/foods14234151)
Supplement: Supplementary file 1 [file foods-14-04151-s001.zip]

Archive with 1 entries (1 files):
- foods-3977510-supplementary.pdf
